# Supplementary material for: Encapsulation Techniques to Enhance Astaxanthin Utilization as Functional Feed Ingredient
Source: Mar Drugs. 2025 Mar 26;23(4):143. doi: 10.3390/md23040143 (PMC12028729; doi:10.3390/md23040143)
Supplement: Supplementary file 1 [file marinedrugs-23-00143-s001.zip]

Archive with 2 entries (2 files):
- Raw Data_MVI.xlsx
- Supplementary Materials.pdf
