# Supplementary material for: Encapsulation Techniques to Enhance Astaxanthin Utilization as Functional Feed Ingredient
Source: Mar Drugs. 2025 Mar 26;23(4):143. doi: 10.3390/md23040143 (PMC12028729; doi:10.3390/md23040143)
Supplement: Supplementary file 1 [file marinedrugs-23-00143-s001.zip › Raw Data_MVI.xlsx]

## Sheet: Encapsulation Efficiency
	ENCAPSULATION EFFICIENCY
	SURFACE AX						Replicates
		Replicates				Spray-drying	I	II	III	Average	St. Dev.
	Spray-drying	I	II	III		Pigment 1	0.863291	0.882775	0.852601	0.866222	0.0124916
	Pigment 1	0.00128849	0.00116918	0.00121691		Pigment 2	0.748011	0.755376	0.685065	0.729484	0.0315526
	Pigment 2	0.00226679	0.00217134	0.00231451		Pigment 3	0.831041	0.854895	0.86645	0.850795	0.0147432
	Pigment 3	0.00205204	0.00198046	0.00195659
						Liposomes	I	II	III	Average	St. Dev.
	Liposomes	I	II	III		Pigment 1	0.892247	0.896867	0.884945	0.891353	0.00490799
	Pigment 1	0.00195659	0.00188501	0.00224293		Pigment 2	0.774713	0.798077	0.776156	0.782982	0.0106901
	Pigment 2	0.00233837	0.0025054	0.0021952		Pigment 3	0.867974	0.779841	0.848052	0.831956	0.0377375
	Pigment 3	0.00240995	0.00396091	0.00279173
	ENCAPSULATED AX
		Replicates
	Spray-drying	I	II	III
	Pigment 1	0.00942506	0.00997386	0.00825588
	Pigment 2	0.00899556	0.00887626	0.00734916
	Pigment 3	0.0121452	0.0136484	0.0146506
	Liposomes	I	II	III
	Pigment 1	0.0181582	0.0182775	0.0194944
	Pigment 2	0.0103795	0.0124077	0.00980683
	Pigment 3	0.0182536	0.0179911	0.0183729

## Sheet: Zetasizer
	ZETA SIZER - Liposomes
	FRESH LIPOSOMES (before spray-drying)						AVERAGE			ST. DEV.
	Sample	Size (nm)	PDI	Z-potential		Sample	Size (nm)	PDI	Z-potential	Size (nm)	PDI	Z-potential
	Pigment 1	9.82	0.246	-46.2		Pigment 1	9.77	0.265	-52.5667	0.0374166	0.0134412	4.65499
	Pigment 1	9.73	0.274	-57.2		Pigment 2	11.6667	0.229	-50.4	0.0590668	0.00734847	4.92544
	Pigment 1	9.76	0.275	-54.3		Pigment 3	11.8933	0.271667	-51.9333	0.0309121	0.0143372	7.19274
	Pigment 2	11.63	0.229	-43.7
	Pigment 2	11.62	0.238	-52.1
	Pigment 2	11.75	0.22	-55.4
	Pigment 3	11.92	0.255	-42.9
	Pigment 3	11.91	0.27	-52.4
	Pigment 3	11.85	0.29	-60.5
	DRY LIPOSOMES (after spray-drying)						AVERAGE			ST. DEV.
	Sample	Size (nm)	PDI	Z-potential		Sample	Size (nm)	PDI	Z-potential	Size (nm)	PDI	Z-potential
	Pigment 1	749.54	0.3195	-58.75		Pigment 1	768.64	0.32	-55.63	17.428	0.058	2.428
	Pigment 1	791.68	0.39	-52.83		Pigment 2	663.33	0.24	-43.53	37.863	0.056	1.31
	Pigment 1	764.69	0.249	-55.3		Pigment 3	607.27	0.33	-41.9	48.885	0.031	0.2
	Pigment 2	609.8	0.32	-42
	Pigment 2	691.1	0.194	-45.2
	Pigment 2	689.1	0.209	-43.4
	Pigment 3	572.4	0.37	-42.1
	Pigment 3	676.4	0.3	-41.7
	Pigment 3	573	0.307	-42.2

## Sheet: Particle size
	PIGMENT 1 - Spray-drying				PIGMENT 1 - Liposomes				PIGMENT 2 - Spray-drying				PIGMENT 2 - Liposomes				PIGMENT 3 - Spray-drying				PIGMENT 3 - Liposomes
	n = 50	Size			n = 50	Size			n = 50	Size			n = 50	Size			n = 50	Size			n = 50	Size
	1	10			1	9.536			1	5			1	17.869			1	9.424			1	13.384
	2	5.564			2	12.73			2	4.989			2	7.499			2	13.73			2	5.062
	3	10.505			3	7.891			3	1.905			3	10.375			3	10.323			3	7.938
	4	8.494			4	4.924			4	2.43			4	6.872			4	9.061			4	8.163
	5	5.43			5	7.844			5	5.219			5	7.797			5	4.934			5	12.289
	6	7.676			6	8.232			6	2.486			6	5.666			6	4.707			6	7.195
	7	6.767			7	5.845			7	2.361			7	5.296			7	7.871			7	10.326
	8	6.715			8	12.797			8	5.221			8	6.753			8	7.001			8	8.01
	9	6.464			9	5.322			9	3.927			9	6.904			9	8.323			9	9.613
	10	4.656			10	12.754			10	2.867			10	9.912			10	4.401			10	11.649
	11	4.656			11	8.274			11	5.663			11	4.696			11	3.86			11	5.675
	12	4.97			12	8.816			12	1.46			12	8.894			12	8.286			12	6.525
	13	5.466			13	6.61			13	2.513			13	5.074			13	6.501			13	6.458
	14	5.316			14	10.05			14	7.619			14	6.373			14	5.376			14	6.306
	15	5.226			15	8.9			15	1.517			15	4.63			15	5.991			15	9.988
	16	5.765			16	10.638			16	2.488			16	8.886			16	7.217			16	6.306
	17	9.707			17	4.534			17	5.854			17	6.557			17	2.961			17	5.163
	18	4.523			18	7.115			18	2.661			18	8.358			18	8.15			18	7.963
	19	4.505			19	6.014			19	2.157			19	6.879			19	7.694			19	14.866
	20	3.309			20	7.685			20	6.111			20	9.948			20	3.228			20	9.962
	21	4.444			21	7.722			21	8.687			21	6.679			21	7.406			21	3.608
	22	4.886			22	9.787			22	8.138			22	11.499			22	5.025			22	4.488
	23	6.217			23	8.078			23	7.143			23	6.465			23	5.532			23	6.012
	24	7.884			24	7.35			24	5.232			24	5.713			24	5.554			24	7.771
	25	4.527			25	9.711			25	5.365			25	6.755			25	8.01			25	3.529
	26	3.162			26	4.673			26	10.726			26	4.232			26	7.778			26	4.095
	27	3.177			27	9.829			27	7.832			27	2.585			27	4.317			27	5.548
	28	3.339			28	5.576			28	7.423			28	9.119			28	9.008			28	4.002
	29	2.159			29	6.124			29	4.564			29	5.938			29	6.748			29	5.408
	30	2.34			30	8.351			30	5.96			30	6.869			30	6.229			30	14.266
	31	5.324			31	7.084			31	7.169			31	2.99			31	5.614			31	6.047
	32	6.303			32	10.082			32	7.155			32	6.76			32	7.185			32	5.78
	33	3.228			33	3.883			33	4.753			33	5.732			33	5.324			33	4.23
	34	3.221			34	5.925			34	5.147			34	6.569			34	6.61			34	5.446
	35	3.318			35	7.552			35	5.656			35	3.72			35	9.619			35	2.418
	36	2.962			36	7.936			36	8.601			36	6.886			36	6.701			36	5.64
	37	3.409			37	5.165			37	8.413			37	7.252			37	4.875			37	3.896
	38	5.861			38	6.1			38	7.74			38	4.172			38	6.76			38	8
	39	6.701			39	7.09			39	4.599			39	2.69			39	5.289			39	6.647
	40	3.165			40	7.618			40	4.517			40	6.899			40	7.513			40	3.593
	41	2.681			41	6.252			41	7.857			41	6.78			41	4.649			41	9.807
	42	3.063			42	2.772			42	7.168			42	9.448			42	6.325			42	6.42
	43	2.947			43	3.115			43	4.652			43	6.789			43	6.294			43	6.15
	44	6.637			44	3.231			44	5.65			44	2.665			44	5.787			44	6.19
	45	2.701			45	14.254			45	6.02			45	6.757			45	4.05			45	5.48
	46	2.399			46	4.896			46	6.623			46	6.901			46	5.057			46	7.84
	47	2.01			47	6.546			47	7.85			47	11.181			47	3.479			47	9.57
	48	2.209			48	10.166			48	5.506			48	6.708			48	4.741			48	6.08
	49	2.696			49	5.864			49	4.681			49	2.599			49	3.667			49	6.65
	50	2.114			50	5.582			50	4.11			50	6.859			50	4.111			50	10.52
	Average	4.81596			Average	7.4965			Average	5.3877			Average	6.82898			Average	6.36592			Average	7.08709
	St. Dev.	2.14945			St. Dev.	2.56861			St. Dev.	2.17813			St. Dev.	2.66306			St. Dev.	2.07903			St. Dev.	2.95568

## Sheet: Color
	SPRAY-DRYING					SPRAY-DRYING
	Sample	L*	h°	C*		Sample	L*	h°	C*	St. Dev. L*	St. Dev h°	St. Dev. C*
	Pigment 1	77.55	48.864	32.53		Pigment 1	76.9667	48.8669	32.1877	0.566176	0.0198318	0.278066
		77.15	48.844	31.849		Pigment 2	89.1633	41.4559	12.0132	0.161107	0.104756	0.0809984
		76.2	48.893	32.184		Pigment 3	88.78	40.0545	12.1061	0.319687	0.280107	0.160991
	Pigment 2	89.39	41.59	12.127
		89.03	41.335	11.946		LIPOSOMES
		89.07	41.443	11.966		Sample	L*	h°	C*	St. Dev. L*	St. Dev h°	St. Dev. C*
	Pigment 3	88.82	39.958	11.989		Pigment 1	85.4333	72.5408	17.6777	0.41652	0.162947	0.201451
		88.37	39.77	12.334		Pigment 2	69.3033	47.8023	35.5605	0.0865384	0.118321	0.722989
		89.15	40.435	11.995		Pigment 3	72.2267	50.7245	38.3112	0.122837	0.115444	0.356755
	LIPOSOMES
	Sample	L*	h°	C*
	Pigment 1	85.98	72.705	17.962
		85.35	72.319	17.549
		84.97	72.599	17.522
	Pigment 2	69.32	47.637	36.582
		69.4	47.906	35.011
		69.19	47.865	35.088
	Pigment 3	72.24	50.584	38.806
		72.07	50.723	38.148
		72.37	50.867	37.98

## Sheet: Hygroscopicity
	SPRAY-DRYING			Spray-drying	Average	St. Dev.
	Sample	Water Abs/100 g		Pigment 1	19.6825	0.549857
	Pigment 1	20		Pigment 2	25.7937	2.47817
		19.0476		Pigment 3	22.0175	2.63596
		20
	Pigment 2	28.5714		Liposomes	Average	St. Dev.
		25		Pigment 1	21.6667	2.88675
		23.8095		Pigment 2	26.6667	5.7735
	Pigment 3	25		Pigment 3	24.2593	3.94144
		20
		21.0526
	LIPOSOMES
	Sample	Water Abs/100 g
	Pigment 1	20
		25
		20
	Pigment 2	30
		30
		20
	Pigment 3	27.7778
		25
		20

## Sheet: Temp. stability
	PIGMENT 1
	Temp.	Time	SPRAY-DRYING			LIPOSOMES
	80°C	30 min	0.00919	0.00971	0.00804	0.01796	0.01807	0.01913
	80°C	60 min	0.0091	0.00946	0.0079	0.01773	0.01794	0.01906
	80°C	120 min	0.00901	0.00911	0.00745	0.01758	0.01772	0.01859
	100°C	30 min	0.00902	0.00936	0.0076	0.01713	0.0172	0.0187
	100°C	60 min	0.00816	0.00875	0.00711	0.01649	0.01656	0.01723
	100°C	120 min	0.00751	0.00785	0.00694	0.01582	0.01603	0.0168
	PIGMENT 2
	Temp.	Time	SPRAY-DRYING			LIPOSOMES
	80°C	30 min	0.00871	0.00859	0.00709	0.00983	0.01181	0.00921
	80°C	60 min	0.00856	0.00836	0.00685	0.00951	0.01148	0.0089
	80°C	120 min	0.0082	0.00816	0.00676	0.00919	0.01105	0.00854
	100°C	30 min	0.00825	0.00806	0.00653	0.00959	0.01149	0.00895
	100°C	60 min	0.00656	0.00654	0.00539	0.00895	0.01062	0.00747
	100°C	120 min	0.00624	0.00589	0.00475	0.00834	0.01011	0.00689
	PIGMENT 3
	Temp.	Time	SPRAY-DRYING			LIPOSOMES
	80°C	30 min	0.0118827	0.0133621	0.0142927	0.0177525	0.0174662	0.0181343
	80°C	60 min	0.011835	0.0132428	0.0124554	0.0176093	0.0176571	0.0176571
	80°C	120 min	0.0116441	0.012527	0.0128849	0.0174423	0.0174185	0.0171799
	100°C	30 min	0.0114055	0.0121691	0.0126463	0.0169651	0.0175606	0.0170026
	100°C	60 min	0.0104532	0.0109305	0.0114077	0.0156311	0.0156549	0.0157265
	100°C	120 min	0.0103578	0.0108112	0.0106918	0.015464	0.015464	0.0155356

## Sheet: Cell viability
	PIGMENT 1
		NON-ENCAPSULATED					SPRAY-DRYING					LIPOSOMES
	CTRL	1.08467	1.02912	0.992588	0.990843	0.902781	1.01305	0.991984	1.01981	1.01627	0.958889	1.06653	1.02821	1.01782	0.97386	0.913575
	5	1.03439	0.973223	1.00821	1.00797	1.01126	1.08265	1.05122	0.964855	0.981393	0.972477	0.982615	0.99103	0.964965	0.981387	0.979999
	10	1.0784	1.08284	0.956477	0.953685	1.01785	1.02355	1.036	1.021	0.991999	1.01814	0.999872	0.954392	1.06319	1.10102	1.02997
	20	1.08053	1.05276	1.05683	0.940594	0.902451	1.00833	1.06125	1.01497	1.01517	1.01567	1.19439	1.11857	1.24393	1.14052	1.03342
	40	1.08513	1.10356	0.973191	0.980535	1.0356	1.08719	1.10901	1.06284	1.00916	1.06705	1.22674	1.22337	1.13207	1.12644	1.04251
	80	1.10614	0.929091	1.02489	1.00145	0.95109	1.10505	1.033	1.08126	1.07572	0.988446	1.20386	0.958509	1.09863	1.19198	1.07175
	160	1.01578	0.950249	1.08389	0.934127	0.922159	1.04518	1.05225	1.01585	1.047	1.04007	0.975212	1.12353	1.10286	1.08061	0.960577
	PIGMENT 2
		NON-ENCAPSULATED					SPRAY-DRYING					LIPOSOMES
	CTRL	1.09711	1.03309	0.979623	0.973222	0.916957	1.05572	1.02684	1.0147	1.03753	1.0337	1.03064	1.00365	1.02749	0.975287	0.962936
	5	1.18572	1.20934	1.07845	1.06645	1.03617	1.11937	0.972955	1.10772	1.01789	1.04228	0.942125	0.969151	0.999195	1.0482	1.0583
	10	1.2119	1.1803	1.09948	1.00944	1.07556	1.03861	1.11388	1.06374	1.08832	1.10019	0.971095	0.997624	0.984569	1.04233	1.04431
	20	1.19431	1.21908	1.10968	1.00903	1.13302	0.99859	1.05953	1.02687	1.08994	1.13765	0.931857	0.979903	1.0833	1.04662	1.09459
	40	1.24217	0.97039	1.12885	1.03435	1.15268	0.993854	1.03465	1.11165	1.0564	1.04914	1.08597	1.14288	1.09632	1.02496	0.951714
	80	1.25365	1.10681	1.11282	1.16733	1.17248	0.960405	1.07407	0.98528	0.882645	0.9756	0.981036	0.958586	1.04004	1.1124	1.02302
	160	1.13428	1.0888	1.10266	1.08705	1.1032	0.924661	0.85711	1.02374	0.931621	0.900305	1.03946	0.991751	1.00658	1.00252	0.93379
	PIGMENT 3
		NON-ENCAPSULATED					SPRAY-DRYING					LIPOSOMES
	CTRL	1.06643	1.00437	1.01217	0.963117	0.953909	1.06399	0.99783	1.01656	0.954746	0.966869	1.05122	1.08006	1.0109	0.952812	0.905014
	5	1.01138	0.959972	0.917597	1.03706	1.06494	0.996119	0.989288	1.08787	1.10972	1.09718	1.12401	1.13921	1.05198	1.04854	1.03081
	10	0.917555	1.0779	1.05165	1.02784	1.00503	1.07456	1.04172	1.03819	0.974794	1.06094	1.07325	1.07161	1.09936	1.0172	1.0213
	20	0.996808	0.969056	1.0723	0.944999	0.876795	1.04029	0.93906	1.00269	0.975434	1.08999	0.993783	1.15134	1.08757	0.950414	1.11658
	40	0.93951	1.10624	1.05719	0.977186	1.01343	1.05272	1.04776	1.11746	1.13332	0.93889	1.12615	1.12529	1.11156	1.10098	1.116
	80	0.927273	1.02836	1.04398	0.966592	1.00073	1.1153	1.06378	1.05166	1.11347	1.05379	1.09103	1.08786	1.1301	1.09488	1.12065
	160	0.990467	0.818826	0.935668	0.927429	0.839255	1.04127	1.03068	1.04531	1.02286	0.994554	1.05167	1.03222	1.14654	1.07686	1.10111

## Sheet: ROS
	PIGMENT 1
		NON-ENCAPSULATED					SPRAY-DRYING					LIPOSOMES
	CTRL	0.959671	1.01319	0.944884	1.08957	0.992689	0.900364	0.902027	0.986969	1.0978	1.11284	0.905779	0.901435	0.985602	1.09427	1.11292
	5	0.877436	0.969054	0.915761	0.982472	1.02935	0.897985	0.896142	0.907387	0.873543	0.940647	0.901435	0.895838	0.905759	0.872348	0.935733
	10	1.03527	1.06483	0.967273	0.918223	1.08792	0.872134	0.805615	0.833538	0.856536	0.841956	0.872801	0.80917	0.830459	0.855746	0.755659
	20	1.04979	0.997839	1.05826	1.02613	1.08493	0.800503	0.840171	0.83182	0.808627	0.755533	0.803739	0.840432	0.831011	0.805526	0.79556
	40	0.902896	0.910971	0.87048	1.07305	0.907976	0.747409	0.775787	0.708688	0.762604	0.748622	0.748171	0.775561	0.709445	0.764289	0.604724
	80	0.84672	0.782035	0.837651	0.907893	0.865896	0.77838	0.70261	0.592188	0.75607	0.794908	0.77649	0.704004	0.591097	0.755657	0.706812
	160	0.819546	0.80524	0.813421	0.781533	0.786102	0.638753	0.626178	0.545742	0.615018	0.601978	0.537904	0.527928	0.547878	0.51984	0.49636
	PIGMENT 2
		NON-ENCAPSULATED					SPRAY-DRYING					LIPOSOMES
	CTRL	0.933099	0.954849	1.08655	1.09223	0.933271	1.0832	0.929794	0.977554	0.901542	1.10791	0.976195	1.05593	0.982798	0.998036	0.987039
	5	0.926426	0.999184	1.04477	0.975182	1.02247	0.953777	0.88125	0.894244	0.940097	0.915274	1.0932	0.907392	0.996307	0.97753	0.987039
	10	0.984723	1.02945	0.946037	1.06682	1.00676	0.948019	0.918973	0.97006	0.825402	0.989526	0.99234	1.0195	1.1005	1.04637	0.953829
	20	1.04097	0.876772	0.962762	1.1235	0.861256	0.888723	0.861286	0.87784	0.954195	0.809279	0.951952	0.996642	0.917574	1.07212	0.900076
	40	0.753209	0.866568	0.931833	0.959237	0.810789	0.787609	0.815463	0.716069	0.762484	0.718606	0.835265	0.89471	0.899126	0.883176	0.894764
	80	0.721238	0.73642	0.806711	0.84781	0.804518	0.654926	0.590231	0.629215	0.780636	0.746531	0.623535	0.799123	0.810806	0.841194	0.701595
	160	0.42802	0.501377	0.437407	0.58293	0.549677	0.551581	0.54399	0.514108	0.531422	0.438124	0.552399	0.48838	0.494599	0.509572	0.557754
	PIGMENT 3
		NON-ENCAPSULATED					SPRAY-DRYING					LIPOSOMES
	CTRL	0.880349	0.902717	1.01031	1.12271	1.08392	0.959613	1.01321	0.944805	1.08969	0.992678	1.0053	0.970503	0.953978	0.977806	1.09241
	5	1.0359	1.09554	0.958666	0.907847	0.86304	1.21733	1.01152	0.873131	0.982447	1.02939	1.0421	0.910851	0.955462	0.902824	0.980097
	10	1.03595	1.14074	1.05908	0.833382	0.645695	1.03532	1.06492	0.967226	0.918106	0.832993	0.96758	0.945807	0.953788	0.95989	0.956767
	20	0.88017	0.933243	1.09151	1.11087	0.897765	0.837316	0.87456	0.803292	0.941147	0.787489	0.867649	0.734221	0.741268	0.685237	0.845767
	40	0.989083	1.03929	0.778763	0.792703	0.899959	0.817739	0.783316	0.785277	0.775596	0.783106	0.537811	0.693885	0.767219	0.660903	0.70639
	80	0.705025	0.60522	0.647922	0.905263	0.870413	0.548937	0.696704	0.709891	0.737725	0.610649	0.505477	0.541513	0.449018	0.450764	0.585784
	160	0.457713	0.377108	0.380491	0.419877	0.418146	0.394197	0.422379	0.388063	0.398638	0.441472	0.425862	0.384625	0.351831	0.42882	0.370832
